# Supplementary material for: Optimal concentration of ropivacaine for brachial plexus blocks in adult patients undergoing upper limb surgeries: a systematic review and meta-analysis
Source: Front Pharmacol. 2023 Nov 16;14:1288697. doi: 10.3389/fphar.2023.1288697 (PMC10687368; doi:10.3389/fphar.2023.1288697)
Supplement: Supplementary file 3 [file DataSheet1.ZIP]

Archive with 27 entries (17 files):
- 信息提取表(模板).doc
- 肋锁间隙入路 1/
- 肋锁间隙入路 1/0.5%罗哌/
- 肋锁间隙入路 1/0.5%罗哌/Comparison of the efficacy of costoclavicular space brachial plexus blockade with 0.5% versus 0.375% ropivacaine a randomized, double-blind, single-centre, noninferiority clinical trial.doc
- 肌间沟入路 9/
- 肌间沟入路 9/0.5% ropivacaine/
- 肌间沟入路 9/0.5% ropivacaine/A. Casati1999📕Interscalene brachial plexus anaesthesia with 0.5%, 0.75% or 1% ropivacaine a double-blind comparison with 2% mepivacaine.doc
- 肌间沟入路 9/0.5% ropivacaine/Andrea Casati1999📕Pulmonary function changes after interscalene brachial plexus anesthesia with 0.5% and 0.75% ropivacaine A double-blinded comparison with 2% mepivacaine.doc
- 肌间沟入路 9/0.5% ropivacaine/Ben Safa2021📕Comparison of the Analgesic Duration of 0.5% Bupivacaine With 1200,000 Epinephrine Versus 0.5% Ropivacaine Versus 1% Ropivacaine for Low-Volume Ultrasound-Guided IBPB.doc
- 肌间沟入路 9/0.5% ropivacaine/Stephen M. Klein1998📕 A comparison of 0.5% bupivacaine, 0.5% ropivacaine, and 0.75% ropivacaine for interscalene brachial plexus block.doc
- 肌间沟入路 9/0.5% ropivacaine/Susanne C. Krone2001📕Analgesic effects of low-dose ropivacaine for interscalene brachial plexus block for outpatient shoulder surgery - A dose-finding study.doc
- 肌间沟入路 9/0.5% ropivacaine/Wenwen Zha2016📕Effects of a fixed low-dose ropivacaine with different volume and concentrations on interscalene brachial plexus block a randomized controlled trial.doc
- 肌间沟入路 9/other concentration/
- 肌间沟入路 9/other concentration/Andrew K. Wong2016📕 Effect of Local Anesthetic Concentration (0.2% vs 0.1% 罗哌) on Pulmonary Function, and Analgesia After 超声引导下 Interscalene Brachial Plexus Block A Randomized Controlled Study.doc
- 肌间沟入路 9/other concentration/Michael J. Fredrickson2012📕Randomized Study of The effect of local anaesthetic volume and concentration on the duration of peripheral nerve blockade in patients having shoulder surgery.doc
- 肌间沟入路 9/other concentration/Tomoki Nishiyama2012📕Comparison of the motor and sensory block by ropivacaine and bupivacaine in combination with lidocaine in interscalene block.doc
- 腋路 2/
- 腋路 2/0.5%罗哌/
- 腋路 2/0.5%罗哌/Laura Bertini1999📕0.75% and 0.5% ropivacaine for axillary brachial plexus block A clinical comparison with 0.5% bupivacaine.doc
- 腋路 2/Increasing the injection volume by dilution improves the onset of motor blockade, but not sensory blockade of ropivacaine for brachial plexus block.[.doc
- 臂丛入路不明 0/
- 臂丛入路不明 0/The efficacy of pediatric ultrasound guided brachial plexus block anesthesia and determination of optimal anesthetic drug dosage.doc
- 锁骨上入路 3/
- 锁骨上入路 3/0.5%罗哌/
- 锁骨上入路 3/0.5%罗哌/Ranjan R Venkatesh2016📕A Randomized Controlled Study of 0.5% Bupivacaine, 0.5% Ropivacaine and 0.75% Ropivacaine for Supraclavicular Brachial Plexus Block.doc
- 锁骨上入路 3/Anitha Nileshwar2020📕Assessment of differential brachial plexus block using ropivacaine in intraoperative conscious patients A randomized control trial.doc
- 锁骨上入路 3/G. Fang2016📕The Minimum Effective Concentration of Ropivacaine in Ultrasound-guided Supraclavicular Block.doc
